# Supplementary material for: Chromosome 1 Open Reading Frame 35 Drives Colorectal Cancer Progression by Enhancing Tumor‐Intrinsic Proliferation and CD8+ T Cell Suppression
Source: MedComm (2020). 2026 Mar 28;7(4):e70707. doi: 10.1002/mco2.70707 (PMC13042507; doi:10.1002/mco2.70707)
Supplement: Supplementary file 1 — Supporting Information: mco270707‐sup‐0001‐TableS1.xlsx" [file MCO2-7-e70707-s002.xlsx]

## Sheet: Figure 1A source data
x	group	n
ACC	Tumor	79
BLCA	Normal	19
BLCA	Tumor	412
BRCA	Normal	113
BRCA	Tumor	1113
CESC	Normal	3
CESC	Tumor	306
CHOL	Normal	9
CHOL	Tumor	35
COAD	Normal	41
COAD	Tumor	480
DLBC	Tumor	48
ESCA	Normal	11
ESCA	Tumor	163
GBM	Normal	5
GBM	Tumor	169
HNSC	Normal	44
HNSC	Tumor	504
KICH	Normal	25
KICH	Tumor	65
KIRC	Normal	72
KIRC	Tumor	541
KIRP	Normal	32
KIRP	Tumor	291
LAML	Tumor	150
LGG	Tumor	532
LIHC	Normal	50
LIHC	Tumor	374
LUAD	Normal	59
LUAD	Tumor	539
LUSC	Normal	49
LUSC	Tumor	502
MESO	Tumor	87
OV	Tumor	381
PAAD	Normal	4
PAAD	Tumor	179
PCPG	Normal	3
PCPG	Tumor	184
PRAD	Normal	52
PRAD	Tumor	501
READ	Normal	10
READ	Tumor	167
SARC	Normal	2
SARC	Tumor	263
SKCM	Normal	1
SKCM	Tumor	472
STAD	Normal	32
STAD	Tumor	375
TGCT	Tumor	156
THCA	Normal	59
THCA	Tumor	512
THYM	Normal	2
THYM	Tumor	120
UCEC	Normal	35
UCEC	Tumor	554
UCS	Tumor	57
UVM	Tumor	80

## Sheet: Figure 1B source data
x	group	n
BLCA	Normal	19
BLCA	Tumor	19
BRCA	Normal	113
BRCA	Tumor	113
CESC	Normal	3
CESC	Tumor	3
CHOL	Normal	8
CHOL	Tumor	8
COAD	Normal	41
COAD	Tumor	41
ESCA	Normal	8
ESCA	Tumor	8
HNSC	Normal	43
HNSC	Tumor	43
KICH	Normal	24
KICH	Tumor	24
KIRC	Normal	72
KIRC	Tumor	72
KIRP	Normal	32
KIRP	Tumor	32
LIHC	Normal	50
LIHC	Tumor	50
LUAD	Normal	58
LUAD	Tumor	58
LUSC	Normal	49
LUSC	Tumor	49
PAAD	Normal	4
PAAD	Tumor	4
PCPG	Normal	3
PCPG	Tumor	3
PRAD	Normal	52
PRAD	Tumor	52
READ	Normal	9
READ	Tumor	9
SARC	Normal	2
SARC	Tumor	2
SKCM	Normal	1
SKCM	Tumor	1
STAD	Normal	27
STAD	Tumor	27
THCA	Normal	59
THCA	Tumor	59
THYM	Normal	2
THYM	Tumor	2
UCEC	Normal	23
UCEC	Tumor	23
